# Supplementary material for: User Perspectives and Psychophysiological Manifestations of Fatigue with Trunk Orthosis for Dystrophinopathy Patients
Source: Bioengineering (Basel). 2024 Aug 1;11(8):780. doi: 10.3390/bioengineering11080780 (PMC11351144; doi:10.3390/bioengineering11080780)
Supplement: Supplementary file 1 [file bioengineering-11-00780-s001.zip]

Archive with 1 entries (1 files):
- bioengineering-3077231-supplementary.txt
