# Supplementary material for: User Perspectives and Psychophysiological Manifestations of Fatigue with Trunk Orthosis for Dystrophinopathy Patients
Source: Bioengineering (Basel). 2024 Aug 1;11(8):780. doi: 10.3390/bioengineering11080780 (PMC11351144; doi:10.3390/bioengineering11080780)
Supplement: Supplementary file 1 [file bioengineering-11-00780-s001.zip › bioengineering-3077231-supplementary.txt]

curr_dir = pwd; 
cd C:\Users\Ahmad\Documents\MATLAB\PhDResearch\alldata; %complete data is here
load('timeforLocs.mat')
s_list = input('\nEnter all subject number, for which you want to process EMG, in [], separated by comma: ');
win_len = input('\nEnter the length of moving window (in milliseconds) for segmentation: ');
overlap_percent = input('\nWhat percent of samples to overlap?: ');
for subjloop = 1:length(s_list)
    subjectNum = s_list(subjloop);
    try % import EMG and trials timestamps
        timestampcell = importdata([sprintf('%02d',subjectNum) 'timestamps.mat']);
        emg0time = importdata([sprintf('%02d',subjectNum) 'emg.mat']);
    catch matlabException
        warning(sprintf(['Error while trying to import timestamps.'...
            '\n\tIdentifier: %s\n\tMessage: %s\n'], ...
            matlabException.identifier, matlabException.message));
        return;
    end
    try % import EMG data
        emgdata = TMSi.Poly5.read([sprintf('%02d',subjectNum) 'emg.Poly5']);
    catch matlabException
        warning(sprintf(['Error while trying to import sensor data.'...
            '\n\tIdentifier: %s\n\tMessage: %s\n'], ...
            matlabException.identifier, matlabException.message));
        return;
    end
    emgchdata = emgdata.samples; % ch7: digital marker. ch8: data validation.
    fs_emg = emgdata.sample_rate;
    segment_length = round((win_len/1000)*fs_emg); %samples in one window
    [Bnot,Anot] = butter(3,[49 51]/(fs_emg/2),'stop'); % notch filter parameter 50 Hz
    [Becg,Aecg] = butter(3,30/(fs_emg/2),'high'); % high pass filter parameter 30Hz for ECG
    [Bbpf,Abpf] = butter(3,[20 450]/(fs_emg/2)); % band pass filter parameter [20 450]
    femgNotEcgBpf = zeros(6,length(emgchdata)); % pre-allocation
    femgNot = femgNotEcgBpf; % pre-allocation
    femgNotEcg = femgNotEcgBpf;
    for i=1:6 % all 6 channels
        femgNot(i,:) = filtfilt(Bnot,Anot,emgchdata(i,:)); % notch filter parameter 50 Hz
        femgNotEcg(i,:) = filtfilt(Becg,Aecg,femgNot(i,:)); % high pass filter parameter 30Hz for ECG
        femgNotEcgBpf(i,:) = filtfilt(Bbpf,Abpf,femgNotEcg(i,:)); % band pass filter parameter [20 450]
    end
    save([sprintf('%02d',subjectNum) 'filtemg.mat'],'femgNotEcgBpf'); % save .mat file
    data.timestampcell = timestampcell;
    sortInd = [1,1,1,2,2,2]; %1=right, 2=left
    for ch = 1:4
        for loc = 1:5
            for step = 1:6
                for trial = 1:3
                    stepStarttime = etime((timestampcell{loc,step,trial}),data.emg0time); % steptime since recording started
                    timeDiff = timeforLocs(loc,step);
                    if step == 1 || step == 4
                        data.channel(ch).location(loc).stepEx(sortInd(step)).trial(trial).epoch = ...
                            {femgNotEcgBpf(ch,(round((stepStarttime + 1.5)*fs_emg):...
                            round((stepStarttime+timeDiff - 0.5)*fs_emg)-1))}; %set data range for Extend
                    elseif step == 2 || step == 5
                        data.channel(ch).location(loc).stepRe(sortInd(step)).trial(trial).epoch = ...
                            {femgNotEcgBpf(ch,(round((stepStarttime + 2)*fs_emg):...
                            round((stepStarttime+timeDiff - 0)*fs_emg)-1))}; %set data range for Reach
                    elseif step == 3 || step == 6
                        data.channel(ch).location(loc).stepRt(sortInd(step)).trial(trial).epoch = ...
                            {femgNotEcgBpf(ch,(round((stepStarttime + 1.5)*fs_emg):...
                            round((stepStarttime+timeDiff - 0.5)*fs_emg)-1))}; %set data range for Return
                    end
                end
            end
        end
    end
    fns = fieldnames(data.channel(1).location(1));%extract stepEx,stepRe,stepRt
    for ch = 1:4
        for loc = 1:5
            for stageInd = 1:3 %denotes stepEx, stepRe, stepRt
                for handInd = 1:2
                    for tr = 1:3
                        data.channel(ch).location(loc).(fns{stageInd})(handInd).trial(tr).segmented = ...
                            buffer(data.channel(ch).location(loc).(fns{stageInd})(handInd).trial(tr).epoch{1,1}',...
                            segment_length,round((overlap_percent/100)*segment_length),'nodelay'); %moving window
                        data.channel(ch).location(loc).(fns{stageInd})(handInd).trial(tr).avgtrfeat = ...
                            mean(data.channel(ch).location(loc).(fns{stageInd})(handInd).trial(tr).featureset,1);
                    end
                    data.channel(ch).location(loc).(fns{stageInd})(handInd).avgfeature = mean(avgfeature,1);
                end
            end
        end
        subjectemg(s_list(subjloop)) = data;
    end
    fprintf(['File ' num2str(subjloop) ' of ' num2str(length(s_list)) ' processed.\n'])
end
sNum = input('\n Enter subject number as [without,with_orthois] e.g. [10,11]: ');
fs_emg = 2048;
indMa = [2,1,2,1]; % channel index TES muscle
indMb = [4,3,4,3]; % channel index LES muscle
indHa = [2,2,1,1]; % hand index (R)1 > 1:3, (L)2 > 4:6
indHb = [2,2,1,1]; % hand index (R)1 > 1:3, (L)2 > 4:6
indM = [indMa,indMb]; % channel index all muscles
indH = [indHa,indHb]; % hand index. left hand, right hand.
orth = [' OR';'wOR'];%sequence swaped due to condition in title
musclename = ['R-TES';'L-TES';'R-LES';'L-LES'];
handname = ['Rt';'Lt'];
locname = [' 0 ';' 45';' 90';'135';'180'];
fns = fieldnames(data(sNum(1)).channel(1).location(1));%extract stepEx,stepRe,stepRt
for loop = 1:length(sNum)
    for ch = 1:4
        for sInd = 1:3 %denotes stepEx, stepRe, stepRt
            for hInd = 1:2
                for loc = 1:5
                    for tr = 1:3
                        trials(tr,:) = data(sNum(loop)).channel(ch).location(loc).(fns{sInd})(hInd).trial(tr).epoch{1,1};
                    end
                    avgtrial = mean(trials);
                    [pxx,freq] = pwelch(avgtrial,[],[],4096,fs_emg); % [Pxx,F] = pwelch(X,WINDOW,NOVERLAP,NFFT,Fs)
                    MDfreq(sNum(loop),(loc+(5*(hInd-1))),(((3*ch)-3)+sInd)) = medfreq(pxx,freq);
                end
            end
        end
    end
end
MDwOR = MDfreq(2:2:80,:,:);
MDOR = MDfreq(3:2:81,:,:);
avMDwOR = squeeze(mean(MDwOR));
avMDOR = squeeze(mean(MDOR));
for r = 1:10
    for c = 1:12
        [MDh(r,c),MDp(r,c)] = ttest(MDwOR(:,r,c),MDOR(:,r,c),'Tail','both');
    end
end
